# Supplementary material for: A Novel Self-Expanding Transcatheter Mitral Valve with Dual Annulus/Valve Diameter
Source: J Funct Biomater. 2025 Jul 7;16(7):250. doi: 10.3390/jfb16070250 (PMC12295116; doi:10.3390/jfb16070250)
Supplement: Supplementary file 1 [file jfb-16-00250-s001.zip]

Archive with 4 entries (4 files):
- suppl_figures.pdf
- video_1.mp4
- video_2.mp4
- video_3.mp4
